# Supplementary material for: Lysinuric Protein Intolerance and Its Nutritional and Multisystemic Challenges in Pregnancy: A Case Report and Literature Review
Source: J Clin Med. 2023 Oct 8;12(19):6405. doi: 10.3390/jcm12196405 (PMC10573933; doi:10.3390/jcm12196405)
Supplement: Supplementary file 1 [file jcm-12-06405-s001.zip]

Archive with 1 entries (1 files):
- jcm-2637726-supplementary.pdf
